# Supplementary material for: Validation of the Polish Version of the Keratoconus Outcomes Research Questionnaire: Tool for Vision-Related Quality of Life in Patients with Keratoconus
Source: J Clin Med. 2025 Apr 24;14(9):2959. doi: 10.3390/jcm14092959 (PMC12072925; doi:10.3390/jcm14092959)
Supplement: Supplementary file 1 [file jcm-14-02959-s001.zip]

Archive with 1 entries (1 files):
- jcm-3517125-supplementary.pdf
